# Supplementary material for: Genome-Wide Analysis of the RAV Transcription Factor Genes in Rice Reveals Their Response Patterns to Hormones and Virus Infection
Source: Viruses. 2021 Apr 25;13(5):752. doi: 10.3390/v13050752 (PMC8146320; doi:10.3390/v13050752)
Supplement: Supplementary file 1 [file viruses-13-00752-s001.zip]

Archive with 1 entries (1 files):
- viruses-1178948-supplementary.pdf
